# Supplementary material for: Bioactive Potential of Rheum cordatum Losinsk. Leaf Extracts: Phytochemical Insights from Supercritical CO2, Subcritical Ethanol and Ultrasound-Assisted Extractions
Source: Plants (Basel). 2025 Jul 26;14(15):2314. doi: 10.3390/plants14152314 (PMC12349647; doi:10.3390/plants14152314)
Supplement: Supplementary file 1 [file plants-14-02314-s001.zip]

Archive with 1 entries (1 files):
- plants-3753715-supplementary.pdf
